# Supplementary material for: 1-(2-Chloro­eth­yl)-1H-pyrazolo­[3,4-d]pyrimidin-4(5H)-one
Source: Acta Crystallogr Sect E Struct Rep Online. 2012 Jun 13;68(Pt 7):o2083. doi: 10.1107/S1600536812025184 (PMC3393899; doi:10.1107/S1600536812025184)
Supplement: Supplementary file 2 [file e-68-o2083-Isup2.hkl]

#
# h,k,l, Fc-squared, Fo-squared, sigma(Fo-squared) and status flag
#
data_I
_shelx_title ' CHEM_MohammedAK_NS1_0m in P2(1)/n'
_shelx_refln_list_code          4
_shelx_F_calc_maximum      216.49
_exptl_crystal_F_000       416.00
_reflns_d_resolution_high  0.8335
 
loop_
 _symmetry_equiv_pos_as_xyz
 'x, y, z'
 '-x+1/2, y+1/2, -z+1/2'
 '-x, -y, -z'
 'x-1/2, -y-1/2, z-1/2'
 
_cell_length_a     4.6448
_cell_length_b     8.0792
_cell_length_c    22.7335
_cell_angle_alpha  90.000
_cell_angle_beta   93.554
_cell_angle_gamma  90.000
 
_shelx_F_squared_multiplier     1.000
 
loop_
 _refln_index_h
 _refln_index_k
 _refln_index_l
 _refln_F_squared_calc
 _refln_F_squared_meas
 _refln_F_squared_sigma
 _refln_observed_status
   2   0   0      616.93      657.55     15.02 o
   4   0   0        4.16        1.33      0.79 o
   1   1   0     3037.06     2986.19     19.60 o
   2   1   0      192.33      177.23      1.97 o
   3   1   0       86.14       93.83      1.58 o
   4   1   0        2.90        2.51      0.63 o
   5   1   0       28.80       29.05      2.28 o
   0   2   0     2538.98     2332.80     23.30 o
   1   2   0      127.22      131.35      1.29 o
   2   2   0      514.95      539.87      3.93 o
   3   2   0      517.59      516.72      4.85 o
   4   2   0        0.51        0.89      0.65 o
   5   2   0       10.48       11.61      1.42 o
   1   3   0     1616.01     1611.72     10.28 o
   2   3   0       37.47       31.65      1.06 o
   3   3   0        0.39        0.86      0.31 o
   4   3   0       58.38       60.51      1.82 o
   5   3   0       10.70        8.05      1.31 o
   0   4   0       45.02       42.60      1.07 o
   1   4   0      937.78     1014.85      6.46 o
   2   4   0       57.83       63.90      1.66 o
   3   4   0       37.10       34.70      1.23 o
   4   4   0      241.21      246.24      3.72 o
   5   4   0        8.92        8.57      1.42 o
   1   5   0      172.19      193.15      2.57 o
   2   5   0      225.42      220.78      3.04 o
   3   5   0       35.48       40.41      1.60 o
   4   5   0       54.10       58.44      2.81 o
   0   6   0      366.45      374.74      5.52 o
   1   6   0      707.43      692.58      7.29 o
   2   6   0       56.04       50.46      1.71 o
   3   6   0       69.65       70.39      2.74 o
   4   6   0       29.03       27.70      2.20 o
   1   7   0      133.37      127.42      2.80 o
   2   7   0       36.87       42.65      1.82 o
   3   7   0      227.42      227.17      6.09 o
   0   8   0        5.67        9.34      2.44 o
   1   8   0       25.39       23.53      1.75 o
   2   8   0        6.38        6.51      1.00 o
   3   8   0       56.44       60.71      3.67 o
   1   9   0        0.84        2.21      2.03 o
   2   9   0       61.89       62.76      4.36 o
  -5   0   1        8.71       10.15      2.44 o
  -3   0   1       83.59       82.87      3.94 o
  -1   0   1     3260.98     3212.68     34.86 o
   1   0   1     1329.40     1309.35     19.76 o
   3   0   1       71.48       67.62      4.06 o
  -5   1   1       23.89       26.28      2.28 o
  -4   1   1        3.93        3.60      0.78 o
  -3   1   1       66.93       79.03      1.54 o
  -2   1   1      300.97      300.43      2.48 o
  -1   1   1     1263.96     1258.34      7.40 o
   0   1   1       10.73       11.05      0.26 o
   1   1   1     4651.43     4341.72     31.42 o
   2   1   1      396.90      401.99      4.94 o
   3   1   1      282.91      274.43      2.92 o
   4   1   1        7.11        7.69      0.91 o
   5   1   1       80.70       88.30      4.31 o
  -5   2   1       36.11       38.94      2.33 o
  -4   2   1       23.98       24.20      1.65 o
  -3   2   1        9.42        7.28      0.42 o
  -2   2   1       24.13       28.38      0.57 o
  -1   2   1      409.75      445.56      3.32 o
   0   2   1     2319.95     2184.60     15.95 o
   1   2   1     4640.35     4311.79     31.11 o
   2   2   1       32.60       38.25      0.62 o
   3   2   1       49.95       36.99      0.80 o
   4   2   1      292.08      285.41      5.22 o
   5   2   1        1.91        2.55      0.95 o
  -5   3   1       76.39       76.98      3.07 o
  -4   3   1      134.72      130.45      2.73 o
  -3   3   1        6.49        6.08      0.48 o
  -2   3   1     1081.32     1081.02      6.95 o
  -1   3   1      675.21      725.07      5.06 o
   0   3   1      491.73      474.24      3.12 o
   1   3   1       16.92       20.13      0.56 o
   2   3   1     1982.12     1972.40     12.85 o
   3   3   1      331.25      344.80      3.69 o
   4   3   1        8.71        7.60      0.67 o
   5   3   1       62.50       66.42      5.57 o
  -5   4   1       31.71       33.47      2.37 o
  -4   4   1       14.92       14.09      0.85 o
  -3   4   1       84.53       82.10      1.96 o
  -2   4   1       38.82       47.98      1.21 o
  -1   4   1      207.69      193.48      1.85 o
   0   4   1      433.25      442.78      3.44 o
   1   4   1      136.87      129.69      1.49 o
   2   4   1      827.83      906.45      8.02 o
   3   4   1       74.70       69.20      1.79 o
   4   4   1        1.25        1.22      0.50 o
   5   4   1        0.37       -0.71      0.81 o
  -4   5   1       32.34       32.28      3.05 o
  -3   5   1       54.50       47.60      1.74 o
  -2   5   1      205.62      186.26      2.72 o
  -1   5   1      455.41      454.72      4.54 o
   0   5   1      121.58      107.94      1.45 o
   1   5   1      344.44      331.15      3.61 o
   2   5   1        2.20        1.60      0.44 o
   3   5   1       49.22       44.23      1.64 o
   4   5   1        3.24        2.66      0.98 o
  -4   6   1       68.25       67.17      4.86 o
  -3   6   1        0.16       -0.15      0.54 o
  -2   6   1        0.01        0.11      0.42 o
  -1   6   1       69.90       73.49      1.81 o
   0   6   1       92.56       82.00      1.46 o
   1   6   1      122.25      126.67      2.41 o
   2   6   1       11.11       13.24      1.51 o
   3   6   1       93.70       97.07      2.83 o
   4   6   1        0.16       -0.70      0.77 o
  -3   7   1        8.94        9.32      1.40 o
  -2   7   1        0.03       -0.27      0.56 o
  -1   7   1      145.18      131.74      2.84 o
   0   7   1       10.74       10.07      1.56 o
   1   7   1       62.29       66.82      2.04 o
   2   7   1      416.64      388.77      5.54 o
   3   7   1        0.04        0.46      1.00 o
  -3   8   1        0.20       -1.23      1.23 o
  -2   8   1        6.73        2.51      0.78 o
  -1   8   1        9.89        8.57      1.26 o
   0   8   1        0.51        2.03      1.15 o
   1   8   1        0.97        1.22      0.94 o
   2   8   1        7.21        8.23      2.32 o
   3   8   1       11.79        9.98      1.79 o
  -2   9   1       51.91       58.96      4.31 o
  -1   9   1       40.21       43.53      4.46 o
   0   9   1       25.21       27.22      2.87 o
   1   9   1       12.99        9.62      2.84 o
   2   9   1        3.59        0.64      1.30 o
  -4   0   2      114.98      125.89      3.52 o
  -2   0   2      469.60      443.65      7.75 o
   0   0   2       21.98       27.60      1.22 o
   2   0   2       18.79       15.42      1.62 o
   4   0   2     1073.03     1000.29     36.63 o
  -5   1   2       43.19       43.98      2.38 o
  -4   1   2       64.12       60.44      2.00 o
  -3   1   2        5.35        5.08      0.54 o
  -2   1   2      826.48      763.62      5.25 o
  -1   1   2     2155.22     2065.98     12.44 o
   0   1   2     3823.45     3423.01     53.37 o
   1   1   2        6.52        8.92      0.33 o
   2   1   2     1041.73     1031.66      9.33 o
   3   1   2       32.59       32.32      0.93 o
   4   1   2        9.29        7.32      1.23 o
   5   1   2      117.74      116.10      6.90 o
  -5   2   2        7.73        4.04      1.06 o
  -4   2   2        3.59        3.99      0.78 o
  -3   2   2      242.43      215.32      2.62 o
  -2   2   2        4.20        5.14      0.32 o
  -1   2   2      141.81      126.11      1.30 o
   0   2   2      719.72      808.37      6.51 o
   1   2   2     2297.35     2242.24     16.53 o
   2   2   2      268.80      247.90      2.10 o
   3   2   2      444.33      448.09      4.26 o
   4   2   2        1.44        1.62      1.05 o
   5   2   2        4.30        9.47      2.03 o
  -5   3   2      101.62      115.23      3.65 o
  -4   3   2       10.89        9.30      0.82 o
  -3   3   2       11.29        8.89      0.57 o
  -2   3   2       63.64       81.44      1.08 o
  -1   3   2      173.93      237.80      2.13 o
   0   3   2       38.99       41.79      0.66 o
   1   3   2      138.84      145.18      1.65 o
   2   3   2      487.69      484.37      3.99 o
   3   3   2        4.31        2.27      0.46 o
   4   3   2       58.79       54.17      1.89 o
   5   3   2       29.50       35.45      4.16 o
  -5   4   2      109.74      100.15      3.44 o
  -4   4   2        9.22        8.64      1.11 o
  -3   4   2       98.76       96.99      2.86 o
  -2   4   2      835.68      883.36      7.92 o
  -1   4   2      345.31      355.71      2.81 o
   0   4   2     1710.68     1670.96     10.62 o
   1   4   2       79.38      101.58      1.36 o
   2   4   2       73.06       75.74      1.51 o
   3   4   2       19.54       15.79      0.97 o
   4   4   2       44.43       44.63      1.71 o
   5   4   2      106.42      101.60      3.50 o
  -4   5   2       14.56       17.36      1.70 o
  -3   5   2       13.41       13.92      0.93 o
  -2   5   2      344.82      341.55      4.03 o
  -1   5   2      278.24      306.30      3.27 o
   0   5   2       57.80       66.21      1.11 o
   1   5   2      141.37      144.05      2.28 o
   2   5   2       67.60       68.29      1.58 o
   3   5   2        2.61        1.15      0.48 o
   4   5   2       46.34       46.54      2.58 o
  -4   6   2       10.40        9.39      1.40 o
  -3   6   2       62.10       62.02      2.05 o
  -2   6   2        1.77        2.28      0.56 o
  -1   6   2       58.80       56.85      1.58 o
   0   6   2       30.26       29.48      0.99 o
   1   6   2       59.35       58.56      1.63 o
   2   6   2      136.51      142.18      2.83 o
   3   6   2       40.69       38.71      2.06 o
   4   6   2       24.20       30.65      2.28 o
  -3   7   2        0.81        2.65      0.95 o
  -2   7   2       45.70       36.25      1.78 o
  -1   7   2       88.63       96.23      2.65 o
   0   7   2       55.80       56.79      3.16 o
   1   7   2      693.06      664.57      8.94 o
   2   7   2       61.07       68.92      2.39 o
   3   7   2        3.19        3.63      1.24 o
  -3   8   2        2.82        5.14      1.41 o
  -2   8   2        3.60        3.00      0.91 o
  -1   8   2       36.05       33.11      2.12 o
   0   8   2      146.17      137.66      5.17 o
   1   8   2      169.47      191.63      6.61 o
   2   8   2        0.72       -0.70      0.70 o
   3   8   2       34.84       41.86      3.05 o
  -2   9   2       19.99       20.86      2.18 o
  -1   9   2       22.00       30.65      3.16 o
   0   9   2        0.19       -0.23      0.97 o
   1   9   2        3.79        2.84      1.44 o
   2   9   2        7.61        9.04      1.55 o
  -5   0   3        1.00       -1.22      1.22 o
  -3   0   3     3220.98     3254.12     39.33 o
  -1   0   3       97.37      130.60      1.85 o
   1   0   3    11296.90    10747.42    103.81 o
   3   0   3      231.01      238.15      4.53 o
  -5   1   3       34.82       34.68      2.18 o
  -4   1   3      241.79      260.82      4.97 o
  -3   1   3       56.85       57.33      1.41 o
  -2   1   3        4.04        5.65      0.27 o
  -1   1   3     2306.40     2260.14     14.78 o
   0   1   3     1673.77     1543.64     23.71 o
   1   1   3     1457.16     1485.34     11.60 o
   2   1   3      151.01      144.77      1.67 o
   3   1   3      282.29      255.87      3.26 o
   4   1   3        6.26        7.88      1.17 o
   5   1   3       56.53       57.91      2.10 o
  -5   2   3      123.21      118.61      3.60 o
  -4   2   3       10.19        9.90      1.03 o
  -3   2   3       22.64       19.90      0.60 o
  -2   2   3      489.84      513.67      3.55 o
  -1   2   3     2509.69     2460.04     16.31 o
   0   2   3     3653.44     3551.36     24.44 o
   1   2   3      683.05      602.23      5.63 o
   2   2   3       20.10       19.34      0.54 o
   3   2   3        5.05        5.69      0.62 o
   4   2   3      116.34      110.84      2.98 o
   5   2   3       12.80       15.87      2.30 o
  -5   3   3        3.56        4.29      1.16 o
  -4   3   3      143.71      134.29      2.65 o
  -3   3   3      282.37      295.41      3.41 o
  -2   3   3      544.21      528.43      3.97 o
  -1   3   3     1013.34     1057.07      6.51 o
   0   3   3      229.38      237.79      2.09 o
   1   3   3       77.91       89.05      1.19 o
   2   3   3       47.43       35.18      0.75 o
   3   3   3        6.22        7.99      0.61 o
   4   3   3        1.17        0.89      0.53 o
   5   3   3        3.09        4.37      1.24 o
  -5   4   3        0.20        0.41      1.01 o
  -4   4   3      423.66      424.54      5.63 o
  -3   4   3      124.83      122.30      2.28 o
  -2   4   3       17.20       14.43      0.78 o
  -1   4   3      778.43      842.15      5.54 o
   0   4   3      129.13      184.34      1.85 o
   1   4   3     2395.91     2397.51     16.28 o
   2   4   3       14.86       11.45      0.69 o
   3   4   3      344.37      342.39      4.65 o
   4   4   3       25.55       22.68      1.17 o
  -4   5   3      138.45      144.03      4.10 o
  -3   5   3        9.99       11.11      0.86 o
  -2   5   3       52.44       56.67      1.45 o
  -1   5   3      105.88      104.00      1.77 o
   0   5   3      292.56      304.81      2.78 o
   1   5   3      249.66      265.44      3.19 o
   2   5   3      313.89      319.48      4.36 o
   3   5   3      148.98      152.84      3.30 o
   4   5   3       30.91       27.92      2.01 o
  -4   6   3      128.39      121.00      4.17 o
  -3   6   3        6.10       10.12      1.02 o
  -2   6   3       34.10       31.57      1.73 o
  -1   6   3      341.28      344.10      6.53 o
   0   6   3       47.61       39.61      1.13 o
   1   6   3        0.57        0.13      0.45 o
   2   6   3      105.36      110.82      2.79 o
   3   6   3       21.12       22.91      2.11 o
   4   6   3       21.31       20.10      1.87 o
  -3   7   3        1.76        0.98      0.75 o
  -2   7   3       48.23       45.01      2.29 o
  -1   7   3       21.27       22.93      1.72 o
   0   7   3      845.60      830.29     15.93 o
   1   7   3       53.69       47.44      2.43 o
   2   7   3       73.83       83.64      2.61 o
   3   7   3       58.44       62.27      3.50 o
  -3   8   3        0.96        0.00      1.00 o
  -2   8   3       14.68       20.78      2.02 o
  -1   8   3        0.00       -0.09      0.74 o
   0   8   3      147.36      179.60     11.97 o
   1   8   3       80.53       76.76      3.26 o
   2   8   3       50.43       46.59      3.05 o
   3   8   3        2.23        3.56      1.24 o
  -2   9   3        0.04        0.43      1.05 o
  -1   9   3        0.38        0.20      1.04 o
   0   9   3        6.51        6.16      2.03 o
   1   9   3        0.02        2.84      2.03 o
  -4   0   4       50.97       62.48      2.56 o
  -2   0   4       94.92       88.08      1.34 o
   0   0   4        3.31       -0.21      0.21 o
   2   0   4     2762.36     2744.66     29.34 o
   4   0   4      269.28      265.11      5.16 o
  -5   1   4       65.03       69.06      2.73 o
  -4   1   4      207.31      209.95      4.36 o
  -3   1   4        0.50        0.39      0.22 o
  -2   1   4     1445.30     1510.73      9.28 o
  -1   1   4     3396.21     3323.31     27.07 o
   0   1   4     2612.01     2513.54     19.55 o
   1   1   4        5.44        6.55      0.52 o
   2   1   4      649.72      624.25      5.63 o
   3   1   4      230.35      218.41      2.95 o
   4   1   4       60.40       57.94      1.44 o
   5   1   4        4.17        3.99      1.07 o
  -5   2   4        0.09        0.00      0.70 o
  -4   2   4       17.67       18.22      1.66 o
  -3   2   4      933.87      941.26      7.60 o
  -2   2   4      202.36      194.99      1.71 o
  -1   2   4       32.84       48.47      0.89 o
   0   2   4     1833.67     1797.60     14.16 o
   1   2   4     1590.69     1512.07     11.93 o
   2   2   4      785.55      815.60      6.13 o
   3   2   4       28.75       29.20      0.79 o
   4   2   4        0.11        0.14      0.70 o
   5   2   4        0.04        0.61      0.66 o
  -5   3   4       19.25       21.21      1.92 o
  -4   3   4       81.03       80.04      2.13 o
  -3   3   4       21.29       22.27      1.00 o
  -2   3   4      959.84     1056.26      7.37 o
  -1   3   4     1356.39     1380.90      9.25 o
   0   3   4      110.82      119.92      1.50 o
   1   3   4      568.57      570.77      4.47 o
   2   3   4      798.15      828.63      5.92 o
   3   3   4      137.46      131.34      2.50 o
   4   3   4       15.31       12.60      1.00 o
   5   3   4       56.96       59.35      2.82 o
  -5   4   4        5.52        5.64      1.23 o
  -4   4   4       12.92       10.97      1.09 o
  -3   4   4        0.25        0.20      0.45 o
  -2   4   4      109.16      102.56      1.97 o
  -1   4   4     1007.19     1139.82      8.04 o
   0   4   4       13.55        6.11      0.49 o
   1   4   4      104.71      106.30      1.69 o
   2   4   4        0.04        0.26      0.39 o
   3   4   4       35.22       40.26      1.45 o
   4   4   4        8.81        9.19      0.92 o
  -4   5   4       78.76       74.47      2.89 o
  -3   5   4        8.26       11.83      0.94 o
  -2   5   4       93.47       86.12      1.90 o
  -1   5   4      145.84      134.25      2.30 o
   0   5   4      238.98      236.82      2.53 o
   1   5   4      103.93       90.53      1.63 o
   2   5   4      131.70      126.87      3.11 o
   3   5   4        9.27        8.58      0.85 o
   4   5   4        0.58        0.17      0.69 o
  -4   6   4       65.01       60.33      2.99 o
  -3   6   4       20.94       20.32      1.40 o
  -2   6   4      203.69      204.21      3.28 o
  -1   6   4       14.69       19.06      1.30 o
   0   6   4      344.30      348.16      4.08 o
   1   6   4       69.82       70.36      1.95 o
   2   6   4       19.18       23.62      1.52 o
   3   6   4        1.88        1.22      1.00 o
   4   6   4        3.00        3.25      1.31 o
  -3   7   4        0.43       -0.31      0.74 o
  -2   7   4        2.70        2.04      0.71 o
  -1   7   4      874.28      818.42     11.28 o
   0   7   4       94.47       95.59      4.02 o
   1   7   4      153.10      158.95      3.60 o
   2   7   4       37.03       30.43      1.88 o
   3   7   4        0.02       -0.94      0.94 o
  -3   8   4       27.66       29.81      2.58 o
  -2   8   4       46.95       43.14      2.88 o
  -1   8   4        6.32       10.46      1.41 o
   0   8   4       31.69       26.73      2.72 o
   1   8   4       17.58       20.82      2.80 o
   2   8   4        6.33        3.79      2.55 o
  -1   9   4       38.49       32.61     11.77 o
   0   9   4       11.19       10.39      1.85 o
   1   9   4       47.64       44.65      5.28 o
  -5   0   5       16.05       14.61      3.25 o
  -3   0   5        4.59        2.16      0.37 o
  -1   0   5     1069.28     1126.05     12.65 o
   1   0   5    46868.27    38614.38    799.60 o
   3   0   5      285.37      293.32      3.99 o
   5   0   5       21.38       18.67      1.62 o
  -5   1   5       20.17       24.24      2.32 o
  -4   1   5       36.58       36.42      2.23 o
  -3   1   5       45.57       53.17      1.24 o
  -2   1   5        1.81        1.56      0.19 o
  -1   1   5      249.40      263.68      2.82 o
   0   1   5      359.68      421.48      3.60 o
   1   1   5       98.29       94.11      1.27 o
   2   1   5      504.19      532.06      4.70 o
   3   1   5       59.67       52.30      0.98 o
   4   1   5        1.97        1.30      0.48 o
   5   1   5        1.68        1.90      0.88 o
  -5   2   5       15.73       19.64      2.30 o
  -4   2   5       38.66       43.79      1.42 o
  -3   2   5       25.26       23.77      1.08 o
  -2   2   5      823.81      851.06      6.00 o
  -1   2   5      167.20      201.83      2.16 o
   0   2   5      395.57      419.38      3.67 o
   1   2   5        1.10        0.14      0.16 o
   2   2   5        0.05        0.29      0.20 o
   3   2   5      123.26      118.42      1.66 o
   4   2   5      168.30      178.71      4.49 o
   5   2   5       16.85       19.16      1.60 o
  -5   3   5       32.28       31.27      2.02 o
  -4   3   5       37.87       37.76      1.55 o
  -3   3   5       63.93       65.24      1.56 o
  -2   3   5      191.70      185.70      1.97 o
  -1   3   5      180.20      172.72      1.91 o
   0   3   5     2432.04     2489.47     15.94 o
   1   3   5       30.97       37.18      0.76 o
   2   3   5     1127.34     1113.45      8.38 o
   3   3   5        0.84        1.74      0.46 o
   4   3   5        4.80        4.85      0.81 o
   5   3   5       15.89       14.45      1.56 o
  -5   4   5       43.34       38.82      2.68 o
  -4   4   5       18.80       15.24      1.05 o
  -3   4   5     1035.75     1030.03      9.97 o
  -2   4   5       36.91       35.84      1.16 o
  -1   4   5      138.93      139.63      1.80 o
   0   4   5      867.62      922.17      7.20 o
   1   4   5      100.50      101.11      1.47 o
   2   4   5      482.65      471.42      6.24 o
   3   4   5       88.20       88.39      2.26 o
   4   4   5       22.84       24.78      1.38 o
  -4   5   5       93.55       92.58      2.90 o
  -3   5   5       55.38       57.28      1.80 o
  -2   5   5        2.98        2.40      0.53 o
  -1   5   5      238.28      221.12      3.35 o
   0   5   5      132.78      160.62      1.98 o
   1   5   5       60.93       65.59      1.49 o
   2   5   5        0.66        0.45      0.76 o
   3   5   5      168.03      172.24      3.55 o
   4   5   5        0.81        0.91      0.81 o
  -4   6   5        0.52       -0.29      0.70 o
  -3   6   5       14.28       16.03      1.26 o
  -2   6   5      121.84      124.60      2.73 o
  -1   6   5       17.09        9.66      0.94 o
   0   6   5      987.83      960.30      9.34 o
   1   6   5       92.77       98.51      2.10 o
   2   6   5      302.83      297.83      5.04 o
   3   6   5       19.51       17.69      1.94 o
   4   6   5       27.44       27.38      2.56 o
  -3   7   5        5.69        5.28      1.16 o
  -2   7   5      234.67      224.16      4.02 o
  -1   7   5       64.53       75.43      2.63 o
   0   7   5      132.91      121.05      4.44 o
   1   7   5        4.26        2.05      0.67 o
   2   7   5      163.44      163.01      3.74 o
   3   7   5        0.03       -1.00      1.00 o
  -3   8   5       19.72       15.77      1.76 o
  -2   8   5       70.37       73.27      3.78 o
  -1   8   5        8.44        8.18      1.31 o
   0   8   5       45.68       47.90      5.28 o
   1   8   5       34.14       35.04      3.29 o
   2   8   5        0.35       -0.81      0.94 o
  -1   9   5       44.49       49.10     12.18 o
   0   9   5        0.07        1.35      2.44 o
   1   9   5        0.29        0.41      1.62 o
  -4   0   6        9.39       10.69      1.65 o
  -2   0   6       19.50       40.92      1.07 o
   0   0   6     6130.94     5506.45    153.70 o
   2   0   6       97.29       84.63      3.34 o
   4   0   6      108.50      113.21      3.13 o
  -5   1   6        3.58        0.05      1.27 o
  -4   1   6       99.84       96.84      2.82 o
  -3   1   6      230.61      254.96      2.59 o
  -2   1   6        2.92        5.58      0.30 o
  -1   1   6     3022.74     3011.07     22.91 o
   0   1   6      861.49      874.72      6.48 o
   1   1   6       47.80       39.09      0.76 o
   2   1   6     2529.22     2615.97     17.43 o
   3   1   6      322.17      319.69      2.71 o
   4   1   6       20.09       20.19      1.09 o
   5   1   6        1.93        1.62      1.42 o
  -5   2   6        6.10        4.23      0.97 o
  -4   2   6      129.21      137.51      2.60 o
  -3   2   6      241.58      235.71      3.01 o
  -2   2   6        0.34        0.84      0.26 o
  -1   2   6      271.04      286.54      2.88 o
   0   2   6     1584.45     1622.44     11.57 o
   1   2   6     1658.68     1614.60     12.16 o
   2   2   6      285.28      288.82      2.54 o
   3   2   6       50.16       47.95      1.06 o
   4   2   6        1.62        1.04      0.97 o
   5   2   6       50.77       55.77      2.59 o
  -5   3   6       22.99       27.46      1.86 o
  -4   3   6      329.89      331.39      4.23 o
  -3   3   6      304.94      300.89      3.89 o
  -2   3   6       56.07       63.43      1.24 o
  -1   3   6      529.03      492.45      3.90 o
   0   3   6      131.80      146.46      1.81 o
   1   3   6       15.30       12.00      0.58 o
   2   3   6       90.89      100.06      1.71 o
   3   3   6      338.33      322.15      5.90 o
   4   3   6       74.59       79.51      2.00 o
   5   3   6       10.32       11.45      1.47 o
  -4   4   6       19.12       22.25      1.32 o
  -3   4   6      210.30      204.41      2.98 o
  -2   4   6       69.87       60.25      1.63 o
  -1   4   6       11.06       18.17      0.72 o
   0   4   6        0.28        1.27      0.32 o
   1   4   6      200.23      204.33      2.51 o
   2   4   6       10.08       11.42      0.94 o
   3   4   6      326.56      330.80      5.00 o
   4   4   6       11.32       12.30      1.15 o
  -4   5   6        0.07        0.68      0.80 o
  -3   5   6      269.34      266.86      3.94 o
  -2   5   6      134.55      119.23      2.51 o
  -1   5   6       29.68       21.08      1.36 o
   0   5   6      527.86      528.26      4.84 o
   1   5   6       51.61       51.63      1.38 o
   2   5   6      116.25      104.68      3.98 o
   3   5   6       25.33       29.39      1.65 o
   4   5   6        2.28        1.28      0.74 o
  -4   6   6        1.21        1.56      1.02 o
  -3   6   6       27.28       28.20      1.97 o
  -2   6   6       19.99       21.04      1.28 o
  -1   6   6        0.51        0.31      0.45 o
   0   6   6      553.13      543.96      7.16 o
   1   6   6       15.41       16.44      1.01 o
   2   6   6      119.97      125.94      3.08 o
   3   6   6        7.52        8.23      1.47 o
   4   6   6       46.12       46.57      3.22 o
  -3   7   6       20.69       16.02      1.62 o
  -2   7   6        7.04        3.72      0.79 o
  -1   7   6      156.18      149.21      3.72 o
   0   7   6      156.01      139.85      3.80 o
   1   7   6       50.05       43.90      2.02 o
   2   7   6       58.14       64.92      2.42 o
   3   7   6      269.70      273.78      6.03 o
  -2   8   6        6.33        5.32      1.24 o
  -1   8   6       23.47       14.74      1.71 o
   0   8   6       86.16       95.26      4.31 o
   1   8   6        2.45        3.25      1.44 o
   2   8   6        4.50        2.39      1.35 o
  -1   9   6       22.25       28.01      2.87 o
   0   9   6       45.88       51.48      3.87 o
   1   9   6        1.46        2.03      2.03 o
  -5   0   7      455.04      449.73     16.24 o
  -3   0   7      179.89      188.23      3.12 o
  -1   0   7      861.89      815.89      9.66 o
   1   0   7       82.39       82.32      1.87 o
   3   0   7      106.60      109.70      1.96 o
   5   0   7       97.48       99.04      3.65 o
  -5   1   7        0.30       -0.81      1.15 o
  -4   1   7       77.86       86.16      3.20 o
  -3   1   7        6.65        6.60      0.46 o
  -2   1   7      113.16      128.21      1.54 o
  -1   1   7      754.87      632.82      5.53 o
   0   1   7      262.07      248.39      2.34 o
   1   1   7     1537.65     1614.35     12.10 o
   2   1   7       38.34       38.79      0.76 o
   3   1   7      184.48      176.07      2.02 o
   4   1   7        4.90        6.48      0.74 o
   5   1   7        0.63        1.10      1.22 o
  -5   2   7       20.74       19.56      2.23 o
  -4   2   7       10.14        7.45      0.99 o
  -3   2   7      138.94      136.34      2.59 o
  -2   2   7      116.07       89.56      1.20 o
  -1   2   7       43.16       47.64      0.91 o
   0   2   7      155.60      147.63      1.81 o
   1   2   7        4.79        9.38      0.48 o
   2   2   7      282.75      280.05      2.68 o
   3   2   7       34.36       35.30      1.00 o
   4   2   7      175.85      180.85      4.54 o
   5   2   7        4.83        5.28      1.35 o
  -5   3   7       71.09       68.84      3.03 o
  -4   3   7      241.28      247.12      3.51 o
  -3   3   7      154.81      145.65      2.65 o
  -2   3   7      589.07      560.96      5.85 o
  -1   3   7      245.36      300.76      2.74 o
   0   3   7       15.72       30.37      0.81 o
   1   3   7        0.38        0.61      0.23 o
   2   3   7      271.49      260.03      3.33 o
   3   3   7       38.02       37.38      1.29 o
   4   3   7        2.47        3.52      0.79 o
   5   3   7        9.24       12.19      1.82 o
  -4   4   7      179.22      167.24      4.31 o
  -3   4   7       49.06       51.22      2.81 o
  -2   4   7      331.74      331.40      4.50 o
  -1   4   7      555.11      611.64      5.59 o
   0   4   7     1038.49     1071.96      8.28 o
   1   4   7     1814.43     1810.19     13.07 o
   2   4   7        0.46        0.06      0.33 o
   3   4   7        8.20        9.12      0.89 o
   4   4   7       15.01       13.94      1.41 o
  -4   5   7        3.95        7.01      1.23 o
  -3   5   7       23.66       24.43      1.32 o
  -2   5   7      149.20      155.08      2.90 o
  -1   5   7      520.00      522.08      6.19 o
   0   5   7      417.57      441.77      4.55 o
   1   5   7        7.25        6.19      0.62 o
   2   5   7      125.37      119.03      2.67 o
   3   5   7       89.96       90.61      2.38 o
   4   5   7        4.58        3.86      0.98 o
  -4   6   7        2.29        2.16      1.02 o
  -3   6   7        2.39        2.93      0.90 o
  -2   6   7      215.17      200.96      3.56 o
  -1   6   7        6.89        4.37      0.68 o
   0   6   7        4.16        4.71      0.80 o
   1   6   7       26.15       28.08      1.38 o
   2   6   7       87.48       82.84      2.23 o
   3   6   7       60.83       69.69      2.80 o
   4   6   7       25.32       29.22      2.81 o
  -3   7   7        9.19        8.35      1.31 o
  -2   7   7        3.11        5.54      0.85 o
  -1   7   7       45.91       34.84      2.06 o
   0   7   7        2.95        0.54      0.70 o
   1   7   7       37.48       33.43      3.23 o
   2   7   7      117.33      111.32      2.75 o
   3   7   7       14.24       17.49      1.73 o
  -2   8   7        1.48        5.20      1.24 o
  -1   8   7        0.44        0.20      0.84 o
   0   8   7       31.59       27.33      3.65 o
   1   8   7       11.58        7.27      1.85 o
   2   8   7       44.81       51.72      3.69 o
  -1   9   7       19.16       17.87      2.58 o
   0   9   7       46.40       66.97      5.68 o
   1   9   7        1.74        1.62      2.03 o
  -4   0   8        8.58       12.99      2.84 o
  -2   0   8     7040.84     7151.67     75.40 o
   0   0   8     2639.31     2645.70     25.95 o
   2   0   8     2876.21     2987.80     28.22 o
   4   0   8      155.88      156.38      7.51 o
  -5   1   8        0.25        1.22      1.44 o
  -4   1   8       82.87       79.34      3.22 o
  -3   1   8      205.53      206.75      2.71 o
  -2   1   8      142.61      174.46      2.23 o
  -1   1   8      754.79      762.77      6.60 o
   0   1   8     1741.44     1674.87     12.52 o
   1   1   8      847.58      874.20      7.06 o
   2   1   8       24.53       28.82      0.91 o
   3   1   8      205.15      199.97      2.63 o
   4   1   8       56.72       52.10      1.95 o
   5   1   8        1.21        0.64      0.97 o
  -5   2   8       41.95       42.83      2.67 o
  -4   2   8      494.74      487.87      6.33 o
  -3   2   8       55.16       53.35      1.63 o
  -2   2   8        0.02        0.59      0.20 o
  -1   2   8      198.03      193.27      2.07 o
   0   2   8      575.83      584.70      5.97 o
   1   2   8     2536.79     2478.62     19.39 o
   2   2   8       67.71       56.01      1.13 o
   3   2   8        0.24        0.04      0.33 o
   4   2   8        0.39        0.78      0.62 o
   5   2   8       27.99       28.78      2.40 o
  -5   3   8        0.81        0.33      0.95 o
  -4   3   8        9.89       10.37      0.91 o
  -3   3   8      543.06      512.60      6.25 o
  -2   3   8      563.00      618.13      6.90 o
  -1   3   8      208.67      187.08      1.90 o
   0   3   8      811.10      900.52      7.41 o
   1   3   8       12.11       10.53      0.52 o
   2   3   8        1.16        1.85      0.39 o
   3   3   8        0.06        0.41      0.41 o
   4   3   8        1.11        2.09      0.62 o
  -4   4   8        0.35        0.56      1.23 o
  -3   4   8      600.14      605.29      7.90 o
  -2   4   8        5.31        5.88      0.68 o
  -1   4   8        6.92        5.58      0.51 o
   0   4   8      248.66      262.82      2.64 o
   1   4   8      234.20      266.04      3.17 o
   2   4   8      397.60      410.71      4.59 o
   3   4   8       24.02       26.01      1.38 o
   4   4   8       66.19       73.86      5.68 o
  -4   5   8       21.30       17.30      1.65 o
  -3   5   8      242.04      242.11      3.76 o
  -2   5   8        2.21        1.87      0.56 o
  -1   5   8        0.14        0.76      0.39 o
   0   5   8       88.31       84.24      1.62 o
   1   5   8      152.28      154.26      2.54 o
   2   5   8      154.79      153.00      3.11 o
   3   5   8       19.36       21.02      1.49 o
   4   5   8       11.90       12.02      1.40 o
  -4   6   8        0.87        0.43      0.90 o
  -3   6   8      243.09      226.07      6.21 o
  -2   6   8       28.03       29.45      1.57 o
  -1   6   8       12.90       11.85      1.04 o
   0   6   8       58.69       56.17      4.06 o
   1   6   8        0.79        1.38      0.54 o
   2   6   8       18.13       17.66      1.33 o
   3   6   8      115.81      126.06      3.57 o
  -3   7   8        9.60       15.54      1.65 o
  -2   7   8        3.53        2.52      0.64 o
  -1   7   8       14.47       11.67      1.26 o
   0   7   8        1.57        2.96      0.84 o
   1   7   8      498.75      501.54      7.92 o
   2   7   8       12.80       11.48      1.31 o
   3   7   8      143.48      153.03      4.17 o
  -2   8   8        0.19       -0.53      0.84 o
  -1   8   8        0.08        0.73      0.84 o
   0   8   8       29.54       31.25      4.46 o
   1   8   8      138.80      168.45      8.93 o
   2   8   8      108.67      103.99      4.06 o
  -1   9   8        2.88        3.45      1.44 o
   0   9   8        1.03        2.84      2.03 o
   1   9   8        6.20        6.09      2.44 o
  -5   0   9       26.58       27.19      4.46 o
  -3   0   9        0.24        1.04      0.62 o
  -1   0   9      100.39       95.86      2.11 o
   1   0   9      253.60      279.71      4.51 o
   3   0   9      493.12      457.33      6.96 o
   5   0   9       51.80       52.40      4.87 o
  -5   1   9       55.46       70.86      4.57 o
  -4   1   9      227.93      237.02      3.71 o
  -3   1   9      219.00      211.87      3.10 o
  -2   1   9      267.97      284.62      2.82 o
  -1   1   9     2177.51     2267.81     16.75 o
   0   1   9      474.88      498.33      4.45 o
   1   1   9      248.56      245.46      2.64 o
   2   1   9        6.24        5.25      0.44 o
   3   1   9       96.83       93.31      1.69 o
   4   1   9        0.94        1.03      0.41 o
   5   1   9       23.16       19.36      2.03 o
  -5   2   9        0.38       -0.33      1.05 o
  -4   2   9        1.82        4.11      0.98 o
  -3   2   9        0.00       -0.17      0.44 o
  -2   2   9     1125.27     1178.74      9.89 o
  -1   2   9      177.56      180.45      2.04 o
   0   2   9       50.36       68.58      1.23 o
   1   2   9     1646.19     1619.70     13.21 o
   2   2   9      202.55      196.46      2.77 o
   3   2   9      126.48      121.25      2.41 o
   4   2   9       34.97       41.34      1.73 o
   5   2   9       10.00        9.84      1.65 o
  -5   3   9        0.47       -0.81      0.81 o
  -4   3   9       42.65       44.03      1.91 o
  -3   3   9        1.52        3.72      0.64 o
  -2   3   9      174.12      162.13      2.78 o
  -1   3   9      813.25      892.46      6.42 o
   0   3   9     1218.19     1223.43     10.28 o
   1   3   9       46.19       45.74      1.01 o
   2   3   9      428.27      420.21      4.94 o
   3   3   9      199.88      200.21      4.31 o
   4   3   9       82.61       80.37      3.38 o
  -4   4   9        5.92        4.37      1.10 o
  -3   4   9       12.29       12.24      1.03 o
  -2   4   9       54.77       50.93      1.46 o
  -1   4   9       78.20       85.17      1.66 o
   0   4   9      187.19      220.25      2.38 o
   1   4   9      408.82      409.93      4.87 o
   2   4   9       74.50       71.77      1.72 o
   3   4   9        0.08        0.50      0.51 o
   4   4   9       20.03       17.00      2.64 o
  -4   5   9        3.62        3.10      0.95 o
  -3   5   9      205.14      205.77      3.48 o
  -2   5   9       78.10       69.57      1.96 o
  -1   5   9      169.32      151.89      4.53 o
   0   5   9        5.55        3.56      0.46 o
   1   5   9       36.00       37.05      1.31 o
   2   5   9        0.24        0.06      0.51 o
   3   5   9       60.58       63.29      3.34 o
   4   5   9       15.23       18.52      1.87 o
  -4   6   9        0.75        1.79      0.95 o
  -3   6   9       40.17       37.06      2.32 o
  -2   6   9       20.62       18.10      1.25 o
  -1   6   9      186.12      192.24      3.62 o
   0   6   9        4.37        2.99      0.69 o
   1   6   9       14.06       13.90      1.19 o
   2   6   9      105.90      106.89      2.81 o
   3   6   9        3.22        3.09      1.11 o
  -3   7   9        3.28        2.32      0.90 o
  -2   7   9        0.05       -0.20      0.54 o
  -1   7   9        0.00       -0.14      0.65 o
   0   7   9      412.56      402.23      9.42 o
   1   7   9       80.80       78.41      4.18 o
   2   7   9       79.82       85.82      2.68 o
   3   7   9       21.02       19.48      2.05 o
  -2   8   9       20.99       27.69      2.12 o
  -1   8   9       58.53       60.94      3.09 o
   0   8   9        0.72       -0.41      1.62 o
   1   8   9        1.05        1.62      2.03 o
   2   8   9        3.02        5.58      1.47 o
  -1   9   9        5.86        8.95      2.01 o
   0   9   9       10.73        9.34      2.84 o
  -4   0  10      436.54      409.69      8.77 o
  -2   0  10      424.22      399.31      5.21 o
   0   0  10       49.19       49.19      1.76 o
   2   0  10     8028.26     7813.55     89.82 o
   4   0  10      112.85      114.09      2.59 o
  -5   1  10       71.49       79.74      4.85 o
  -4   1  10       70.15       79.54      2.02 o
  -3   1  10        2.82        3.32      0.52 o
  -2   1  10       46.54       53.33      1.16 o
  -1   1  10      747.27      766.69      6.05 o
   0   1  10      249.58      255.21      2.92 o
   1   1  10       19.40       17.22      0.69 o
   2   1  10       18.30       18.54      1.42 o
   3   1  10      349.19      357.33      5.26 o
   4   1  10       18.24       17.74      0.76 o
   5   1  10        3.42        1.86      1.62 o
  -5   2  10       62.16       59.27      3.19 o
  -4   2  10        9.20        8.82      0.88 o
  -3   2  10      112.46      118.09      2.66 o
  -2   2  10       39.80       49.27      1.29 o
  -1   2  10      791.58      826.34      6.56 o
   0   2  10      292.14      309.60      3.40 o
   1   2  10      762.80      747.46      6.39 o
   2   2  10       17.03       16.14      0.87 o
   3   2  10        0.55       -0.32      0.45 o
   4   2  10       10.54       10.91      1.42 o
  -5   3  10        0.01       -0.29      0.95 o
  -4   3  10       89.01       84.08      3.09 o
  -3   3  10       63.06       67.90      2.29 o
  -2   3  10        0.12        0.29      0.74 o
  -1   3  10        1.91        1.30      0.29 o
   0   3  10      426.39      446.62      4.84 o
   1   3  10      752.39      773.93      6.90 o
   2   3  10        0.16       -0.27      0.33 o
   3   3  10      135.96      129.21      2.66 o
   4   3  10        0.47        1.42      1.15 o
  -4   4  10      175.95      166.56      4.73 o
  -3   4  10      169.99      158.42      3.08 o
  -2   4  10      981.76      969.47      9.56 o
  -1   4  10        1.43        0.71      0.34 o
   0   4  10      125.84      130.96      1.75 o
   1   4  10       69.16       68.61      1.78 o
   2   4  10        0.06        0.11      0.39 o
   3   4  10       64.30       57.66      1.95 o
   4   4  10       36.82       39.63      3.12 o
  -4   5  10       55.63       54.03      2.94 o
  -3   5  10      129.25      127.21      2.92 o
  -2   5  10       11.31       16.46      1.05 o
  -1   5  10       55.54       51.49      2.37 o
   0   5  10       79.94       74.54      1.48 o
   1   5  10       99.53      104.44      2.09 o
   2   5  10       57.39       60.98      1.99 o
   3   5  10        9.76        9.09      1.41 o
   4   5  10       29.54       29.67      2.92 o
  -3   6  10        1.90        2.48      0.95 o
  -2   6  10       76.45       85.19      2.30 o
  -1   6  10       84.43       92.51      3.04 o
   0   6  10       45.09       39.40      2.08 o
   1   6  10      399.08      380.92      6.61 o
   2   6  10      161.87      173.63      3.68 o
   3   6  10       24.05       18.57      1.91 o
  -3   7  10       45.12       51.15      2.84 o
  -2   7  10       15.95       13.83      1.28 o
  -1   7  10      379.12      366.60      5.82 o
   0   7  10       89.55       97.68      3.99 o
   1   7  10       16.22       16.15      2.66 o
   2   7  10        2.51        1.90      1.08 o
   3   7  10       12.87       12.17      1.54 o
  -2   8  10       50.40       46.54      2.73 o
  -1   8  10       47.26       46.74      2.95 o
   0   8  10        1.58        2.44      2.03 o
   1   8  10      103.65      109.19      6.90 o
   2   8  10        0.19        0.14      1.00 o
   0   9  10       42.25       49.52      5.68 o
  -5   0  11        6.36        4.46      2.44 o
  -3   0  11       14.77       11.73      1.24 o
  -1   0  11      673.62      826.02      9.26 o
   1   0  11      366.16      363.20      5.51 o
   3   0  11       71.28       57.50      3.00 o
  -5   1  11        9.72        7.94      3.65 o
  -4   1  11        8.55        6.28      0.77 o
  -3   1  11      153.59      148.46      2.69 o
  -2   1  11      223.23      262.35      3.56 o
  -1   1  11       90.33       83.22      1.34 o
   0   1  11      608.60      607.39      6.08 o
   1   1  11      119.55      113.78      1.82 o
   2   1  11      197.27      186.39      2.76 o
   3   1  11      747.25      732.33      7.46 o
   4   1  11       11.25       11.06      1.01 o
  -5   2  11        2.60        2.84      1.17 o
  -4   2  11        0.06        0.00      0.61 o
  -3   2  11     1055.78     1050.91     12.00 o
  -2   2  11      500.19      517.57      5.90 o
  -1   2  11        6.23        6.42      0.48 o
   0   2  11      228.66      229.99      2.97 o
   1   2  11       15.00       18.48      0.84 o
   2   2  11      273.59      274.79      3.62 o
   3   2  11       30.31       31.97      1.45 o
   4   2  11       37.68       42.44      3.04 o
  -4   3  11      146.92      152.47      4.67 o
  -3   3  11      530.81      513.26      6.48 o
  -2   3  11       23.74       28.08      1.28 o
  -1   3  11      302.76      332.60      3.49 o
   0   3  11      801.06      788.66      7.68 o
   1   3  11        4.97        5.16      0.54 o
   2   3  11      109.62      110.78      2.17 o
   3   3  11       52.16       59.15      3.03 o
   4   3  11      152.07      161.21      5.17 o
  -4   4  11        4.34        5.17      1.19 o
  -3   4  11      160.56      158.49      3.42 o
  -2   4  11      503.02      512.48      6.34 o
  -1   4  11       47.83       45.22      1.32 o
   0   4  11       19.18       18.25      0.83 o
   1   4  11       93.42       77.54      2.21 o
   2   4  11      192.57      184.91      3.63 o
   3   4  11        0.73        0.66      0.57 o
   4   4  11       66.95       59.35      3.65 o
  -4   5  11        3.06        4.56      1.16 o
  -3   5  11        0.09        0.02      0.60 o
  -2   5  11      278.74      273.23      4.02 o
  -1   5  11      229.02      216.48      4.13 o
   0   5  11       67.53       62.33      1.86 o
   1   5  11      266.43      269.40      3.72 o
   2   5  11       41.05       43.61      1.92 o
   3   5  11       38.58       38.64      2.49 o
   4   5  11        0.40        0.41      1.27 o
  -3   6  11        0.26        0.08      0.65 o
  -2   6  11        3.48        3.60      0.71 o
  -1   6  11       33.69       35.91      2.57 o
   0   6  11       23.20       18.18      3.86 o
   1   6  11      240.13      243.84      4.34 o
   2   6  11       26.07       25.61      1.59 o
   3   6  11        9.68        9.74      2.97 o
  -3   7  11        0.97        0.75      0.94 o
  -2   7  11       47.20       35.31      1.89 o
  -1   7  11       23.11       18.62      1.56 o
   0   7  11      113.38      125.96      4.68 o
   1   7  11       97.18       94.22      3.56 o
   2   7  11       72.78       74.76      3.20 o
  -2   8  11       41.81       45.06      2.68 o
  -1   8  11       17.65       14.97      1.79 o
   0   8  11       10.19        6.90      2.44 o
   1   8  11       11.65       12.58      3.25 o
   2   8  11        3.53        2.82      1.24 o
  -4   0  12      393.23      354.32      8.38 o
  -2   0  12     1013.69     1047.50     14.79 o
   0   0  12       95.08       88.80      2.56 o
   2   0  12      944.76      896.95     12.49 o
   4   0  12      139.43      124.26      4.19 o
  -5   1  12        0.31        1.55      1.56 o
  -4   1  12        0.13        1.31      0.56 o
  -3   1  12       44.49       49.79      1.51 o
  -2   1  12       15.10       15.24      0.91 o
  -1   1  12       62.78       50.23      1.08 o
   0   1  12      301.82      265.73      3.27 o
   1   1  12       83.90       79.18      1.50 o
   2   1  12      404.35      402.85      4.74 o
   3   1  12      269.88      261.93      3.61 o
   4   1  12       28.82       25.86      1.50 o
  -5   2  12       17.78       23.53      2.03 o
  -4   2  12        0.47        0.79      0.95 o
  -3   2  12        7.70        8.28      0.96 o
  -2   2  12        6.37        4.61      1.02 o
  -1   2  12       21.16       11.35      0.88 o
   0   2  12        5.03        8.47      0.88 o
   1   2  12      336.36      332.83      3.67 o
   2   2  12      112.97      116.33      2.42 o
   3   2  12       29.64       29.75      1.47 o
   4   2  12        2.28        2.59      1.83 o
  -4   3  12      139.42      148.90      4.16 o
  -3   3  12      327.61      318.24      4.71 o
  -2   3  12      213.98      210.52      3.45 o
  -1   3  12      185.17      169.86      2.39 o
   0   3  12       73.76       77.51      1.64 o
   1   3  12        9.65        9.85      0.71 o
   2   3  12        0.81        0.84      0.45 o
   3   3  12       25.25       22.78      1.27 o
   4   3  12        1.05        0.75      0.97 o
  -4   4  12       20.46       20.59      2.49 o
  -3   4  12      178.89      157.91      3.19 o
  -2   4  12       32.01       32.49      2.07 o
  -1   4  12      311.43      315.77      4.66 o
   0   4  12      307.54      316.74      3.84 o
   1   4  12      430.77      428.22      5.80 o
   2   4  12      255.97      248.21      3.74 o
   3   4  12        0.55        0.35      0.97 o
   4   4  12        0.02       -0.61      1.15 o
  -4   5  12        5.74        7.83      1.40 o
  -3   5  12       11.12       10.95      1.36 o
  -2   5  12        8.04        6.48      0.90 o
  -1   5  12       10.67       10.29      1.32 o
   0   5  12      222.66      216.30      4.21 o
   1   5  12       99.58       98.61      2.12 o
   2   5  12       32.63       29.12      1.62 o
   3   5  12        2.67        4.23      1.12 o
  -3   6  12        2.08        1.87      1.17 o
  -2   6  12        0.94        1.11      0.57 o
  -1   6  12      308.64      297.29      4.89 o
   0   6  12      112.96       97.79     11.57 o
   1   6  12        4.68        4.31      0.80 o
   2   6  12        0.55        0.84      0.70 o
   3   6  12       13.06       13.43      2.14 o
  -3   7  12       24.51       24.19      2.03 o
  -2   7  12        3.12        1.68      0.67 o
  -1   7  12       49.29       43.43      3.98 o
   0   7  12        3.02        2.98      1.27 o
   1   7  12       20.85       18.30      3.04 o
   2   7  12       22.60       24.06      2.80 o
  -2   8  12        0.64        1.00      0.85 o
  -1   8  12        0.69        2.64      1.44 o
   0   8  12       22.36       21.51      3.65 o
   1   8  12        0.05        1.62      2.03 o
  -5   0  13       83.62       94.98      7.31 o
  -3   0  13      122.65      114.56      3.32 o
  -1   0  13     3305.25     3427.90     33.63 o
   1   0  13      352.86      353.59     13.67 o
   3   0  13      959.80      893.00     12.80 o
  -5   1  13        0.17       -0.20      1.44 o
  -4   1  13       38.70       30.88      2.45 o
  -3   1  13      106.56       93.85      2.44 o
  -2   1  13      293.02      265.91      3.73 o
  -1   1  13       59.54       72.74      1.50 o
   0   1  13       80.19       75.03      1.55 o
   1   1  13      393.25      382.34      4.04 o
   2   1  13       51.22       54.55      1.50 o
   3   1  13       11.05       11.50      0.89 o
   4   1  13        4.23        4.39      0.90 o
  -4   2  13       32.14       33.13      4.05 o
  -3   2  13      199.59      191.55      3.72 o
  -2   2  13      129.48      126.77      2.39 o
  -1   2  13       27.39       27.73      1.02 o
   0   2  13        4.74        4.17      0.51 o
   1   2  13      527.89      526.21      5.99 o
   2   2  13      522.07      511.66      6.63 o
   3   2  13       53.48       50.81      1.75 o
   4   2  13        1.83        3.88      1.27 o
  -4   3  13       11.70       18.81      1.75 o
  -3   3  13       89.66       90.30      2.53 o
  -2   3  13      425.52      424.61      6.09 o
  -1   3  13      335.53      369.19      4.30 o
   0   3  13      432.72      424.94      4.95 o
   1   3  13      129.48      142.49      2.53 o
   2   3  13       44.53       44.48      1.46 o
   3   3  13        5.03        4.59      0.78 o
   4   3  13       13.33       12.58      2.44 o
  -4   4  13        0.53        0.36      0.90 o
  -3   4  13      182.11      187.81      4.10 o
  -2   4  13      401.71      390.16      5.34 o
  -1   4  13        4.61        3.77      0.56 o
   0   4  13        0.07       -0.22      0.39 o
   1   4  13      297.71      278.55      3.96 o
   2   4  13       28.92       30.49      1.43 o
   3   4  13      123.42      129.03      4.68 o
   4   4  13       21.26       21.94      2.64 o
  -4   5  13       31.70       30.38      2.32 o
  -3   5  13       11.00       13.20      1.51 o
  -2   5  13      457.74      455.77      6.44 o
  -1   5  13       46.82       46.16      1.81 o
   0   5  13       58.08       58.09      2.09 o
   1   5  13       74.41       78.45      3.15 o
   2   5  13       28.49       27.48      1.63 o
   3   5  13       63.80       69.77      3.90 o
  -3   6  13       21.66       18.35      1.75 o
  -2   6  13      290.72      263.90      4.22 o
  -1   6  13       14.55       14.18      1.19 o
   0   6  13        1.86        2.20      0.97 o
   1   6  13       52.60       51.97      2.31 o
   2   6  13        0.09        0.23      0.70 o
   3   6  13        0.14       -0.84      0.84 o
  -2   7  13       23.59       33.05      2.92 o
  -1   7  13        2.14        3.00      1.08 o
   0   7  13       55.47       52.27      3.41 o
   1   7  13       10.91       11.71      2.84 o
   2   7  13      160.37      165.33      6.17 o
  -1   8  13        1.45        2.03      1.22 o
   0   8  13        0.86       -0.41      1.22 o
   1   8  13        3.40       -1.22      1.62 o
  -4   0  14        3.80        2.84      2.03 o
  -2   0  14      203.49      217.70      4.71 o
   0   0  14       24.71       20.11      1.55 o
   2   0  14       63.88       57.77      3.29 o
   4   0  14       63.31       54.69      3.07 o
  -4   1  14      132.96      150.99      5.17 o
  -3   1  14      560.40      560.96      7.53 o
  -2   1  14      105.76      105.27      3.00 o
  -1   1  14       41.15       50.03      1.28 o
   0   1  14     1206.84     1214.62     11.13 o
   1   1  14      124.27      125.72      2.32 o
   2   1  14        4.52        4.03      0.54 o
   3   1  14       77.91       75.30      1.91 o
   4   1  14        4.90        8.43      1.13 o
  -4   2  14        9.23       10.97      1.82 o
  -3   2  14       10.71       15.81      1.21 o
  -2   2  14      193.96      205.36      3.28 o
  -1   2  14      617.35      634.59      6.99 o
   0   2  14      108.83      105.26      1.98 o
   1   2  14        0.21       -0.12      0.35 o
   2   2  14       54.79       51.95      1.71 o
   3   2  14       21.85       22.66      1.36 o
   4   2  14       22.06       21.16      2.33 o
  -4   3  14        3.09        6.57      1.26 o
  -3   3  14       14.10       14.20      1.34 o
  -2   3  14      107.30       91.11      2.74 o
  -1   3  14       97.68       87.57      3.82 o
   0   3  14      334.49      337.91      4.31 o
   1   3  14      196.03      186.55      3.07 o
   2   3  14        5.62        5.43      0.75 o
   3   3  14       31.44       36.68      2.24 o
   4   3  14       38.85       42.73      3.22 o
  -4   4  14       36.14       33.90      2.40 o
  -3   4  14        0.44        0.68      0.66 o
  -2   4  14        4.49        4.18      0.76 o
  -1   4  14      198.16      190.01      7.05 o
   0   4  14      136.05      141.33      2.92 o
   1   4  14       19.84       26.50      1.36 o
   2   4  14       91.66       96.05      2.24 o
   3   4  14        7.09        8.47      2.23 o
   4   4  14        2.52        3.86      1.44 o
  -3   5  14       14.86       16.32      1.62 o
  -2   5  14      307.23      300.48      4.76 o
  -1   5  14       20.47       16.81      1.49 o
   0   5  14       67.35       65.03      4.95 o
   1   5  14        0.44       -0.22      0.49 o
   2   5  14        0.49        0.34      0.60 o
   3   5  14        2.24        1.62      1.22 o
  -3   6  14        2.82        1.85      0.92 o
  -2   6  14      101.59       96.97      2.60 o
  -1   6  14        9.44        7.16      1.10 o
   0   6  14       20.34       19.22      2.14 o
   1   6  14        2.94        1.45      0.88 o
   2   6  14        8.56        8.96      2.49 o
   3   6  14       31.81       32.11      2.49 o
  -2   7  14       11.12        8.29      1.28 o
  -1   7  14       59.83       51.90      3.99 o
   0   7  14        7.15        7.32      1.62 o
   1   7  14      181.67      177.78      8.93 o
   2   7  14       48.19       57.37      4.15 o
  -1   8  14       15.41       19.65      4.67 o
   0   8  14        9.73        7.71      2.84 o
   1   8  14        0.04       -0.41      1.62 o
  -3   0  15      525.29      505.79     15.22 o
  -1   0  15      258.14      227.52      4.93 o
   1   0  15       12.35       12.11      1.24 o
   3   0  15      619.35      602.22      9.79 o
  -4   1  15       47.69       48.46      3.41 o
  -3   1  15      112.94      109.49      2.74 o
  -2   1  15        2.69        2.01      0.52 o
  -1   1  15       11.55       10.57      0.78 o
   0   1  15      206.51      216.46      3.08 o
   1   1  15       70.78       73.15      1.78 o
   2   1  15        3.25        2.68      0.54 o
   3   1  15        5.58        3.71      1.06 o
   4   1  15       14.51       19.02      1.55 o
  -4   2  15       83.15       79.04      4.04 o
  -3   2  15        7.69        8.48      1.01 o
  -2   2  15      159.67      174.96      3.04 o
  -1   2  15        1.77        1.65      0.43 o
   0   2  15      294.72      308.22      3.98 o
   1   2  15       18.69       19.84      1.06 o
   2   2  15      243.60      237.04      4.06 o
   3   2  15       17.86       16.32      1.55 o
   4   2  15        0.33       -0.28      0.84 o
  -4   3  15       25.42       32.62      2.32 o
  -3   3  15      153.05      147.61      3.44 o
  -2   3  15      167.61      161.62      3.40 o
  -1   3  15       87.67       87.36      2.13 o
   0   3  15       99.40       89.31      2.10 o
   1   3  15      180.30      192.10      3.17 o
   2   3  15       94.74       99.24      3.23 o
   3   3  15        0.61       -0.11      0.79 o
   4   3  15       63.83       61.21      3.60 o
  -4   4  15       32.97       36.32      2.87 o
  -3   4  15       37.32       32.55      2.12 o
  -2   4  15      403.46      359.52      5.23 o
  -1   4  15      668.36      663.90     11.78 o
   0   4  15       10.81       12.90      1.26 o
   1   4  15      319.31      311.00      4.45 o
   2   4  15        3.36        3.08      0.62 o
   3   4  15        5.86        3.65      1.44 o
  -3   5  15       67.39       67.66      2.84 o
  -2   5  15       18.36       19.08      1.34 o
  -1   5  15       24.58       21.66      1.94 o
   0   5  15        1.44        1.48      0.80 o
   1   5  15       42.59       43.11      1.92 o
   2   5  15       44.82       42.05      2.05 o
   3   5  15       29.98       35.81      3.45 o
  -3   6  15        1.05        1.42      0.92 o
  -2   6  15       36.81       37.64      2.06 o
  -1   6  15       51.20       52.89      3.58 o
   0   6  15       10.98       11.42      1.72 o
   1   6  15        2.46        3.20      0.95 o
   2   6  15      157.98      168.72      6.95 o
  -2   7  15      121.31      139.18      4.00 o
  -1   7  15        1.03        0.61      1.15 o
   0   7  15       64.36       67.73      8.32 o
   1   7  15       23.49       18.27      3.65 o
   2   7  15        0.45       -0.68      1.27 o
   0   8  15       20.11       23.54      4.06 o
  -4   0  16        2.80        4.87      2.44 o
  -2   0  16       72.36       83.46      3.67 o
   0   0  16      613.07      645.23      8.84 o
   2   0  16      360.05      354.14      7.22 o
   4   0  16       48.31       42.73      9.54 o
  -4   1  16        6.50        4.54      1.51 o
  -3   1  16       17.59       22.97      1.51 o
  -2   1  16       91.94       91.43      2.10 o
  -1   1  16      482.59      504.96      5.98 o
   0   1  16      197.74      179.39      2.83 o
   1   1  16      249.63      253.86      3.75 o
   2   1  16        5.57        5.69      0.73 o
   3   1  16        5.07        4.37      0.85 o
   4   1  16      177.26      171.72      4.03 o
  -4   2  16       54.39       53.27      4.81 o
  -3   2  16       12.27       10.48      1.09 o
  -2   2  16      762.17      742.39      8.38 o
  -1   2  16      436.37      437.13      5.87 o
   0   2  16       36.40       34.63      1.32 o
   1   2  16      135.13      138.61      2.91 o
   2   2  16       54.50       56.49      1.92 o
   3   2  16       45.08       45.33      2.61 o
   4   2  16        0.00       -0.43      1.35 o
  -4   3  16        3.60        3.54      1.13 o
  -3   3  16      156.26      155.06      4.09 o
  -2   3  16      350.84      349.25      5.61 o
  -1   3  16       23.15       24.07      1.38 o
   0   3  16      408.99      441.61      6.15 o
   1   3  16      223.77      226.05      4.45 o
   2   3  16       16.17       15.39      1.21 o
   3   3  16       25.57       23.28      2.00 o
  -4   4  16        1.70        0.72      0.90 o
  -3   4  16       11.69       10.40      1.35 o
  -2   4  16       21.80       23.03      1.44 o
  -1   4  16      528.25      538.32      8.12 o
   0   4  16       59.99       59.58      5.91 o
   1   4  16        5.41        2.86      0.62 o
   2   4  16        0.74        1.36      0.63 o
   3   4  16       60.95       52.94      3.70 o
  -3   5  16       16.09       17.65      1.67 o
  -2   5  16        2.94        4.76      0.85 o
  -1   5  16      508.39      516.91      9.65 o
   0   5  16      102.29       89.46      3.03 o
   1   5  16        1.29        1.38      0.63 o
   2   5  16       49.67       56.51      2.07 o
   3   5  16        2.02        2.35      1.42 o
  -3   6  16        1.65        2.62      0.94 o
  -2   6  16       35.62       38.42      2.12 o
  -1   6  16        7.41        4.54      1.56 o
   0   6  16        5.67        6.73      1.62 o
   1   6  16       13.24       12.45      1.31 o
   2   6  16      192.24      192.60      7.23 o
  -2   7  16        9.66       10.25      1.44 o
  -1   7  16        1.10        2.12      1.27 o
   0   7  16        1.82        3.04      1.15 o
   1   7  16      117.89      114.87      7.31 o
  -3   0  17      492.64      440.82      8.39 o
  -1   0  17      472.71      471.65      8.80 o
   1   0  17      126.14      126.84      3.61 o
   3   0  17      180.59      183.83      5.72 o
  -4   1  17       10.85        8.66      1.61 o
  -3   1  17        0.99       -0.28      0.57 o
  -2   1  17        1.73        1.38      0.55 o
  -1   1  17       42.90       46.76      2.03 o
   0   1  17        1.89        1.27      0.47 o
   1   1  17       43.79       42.84      1.79 o
   2   1  17       14.82       15.71      1.07 o
   3   1  17       96.04       97.54      4.45 o
   4   1  17       37.53       37.48      2.63 o
  -4   2  17       27.64       33.76      2.80 o
  -3   2  17       15.77       14.34      1.33 o
  -2   2  17        9.63       10.34      0.89 o
  -1   2  17       17.23       16.22      1.33 o
   0   2  17        0.87        0.81      0.54 o
   1   2  17       27.18       23.94      1.42 o
   2   2  17      156.18      154.57      3.91 o
   3   2  17        0.29        0.26      0.76 o
  -4   3  17       31.00       42.27      2.73 o
  -3   3  17      119.82      122.08      4.21 o
  -2   3  17      161.55      162.45      3.61 o
  -1   3  17       39.03       39.61      2.65 o
   0   3  17      209.58      191.31      3.96 o
   1   3  17       24.01       19.55      1.19 o
   2   3  17        2.96        2.79      0.63 o
   3   3  17        1.75        0.95      0.94 o
  -3   4  17        1.02       -0.59      0.74 o
  -2   4  17       29.83       27.63      1.56 o
  -1   4  17      113.06      121.30      3.95 o
   0   4  17      103.95       96.13      3.12 o
   1   4  17        0.56        0.19      0.57 o
   2   4  17      151.94      140.96      3.76 o
   3   4  17       70.61       73.44      3.87 o
  -3   5  17        2.88        1.70      0.87 o
  -2   5  17        0.18        0.10      0.56 o
  -1   5  17       20.27       17.27      2.30 o
   0   5  17       65.76       64.01      2.73 o
   1   5  17       80.29       81.71      2.69 o
   2   5  17        8.48       11.36      1.63 o
   3   5  17       25.54       33.63      3.29 o
  -2   6  17        8.14        8.46      1.26 o
  -1   6  17        3.73        5.13      1.62 o
   0   6  17      214.51      225.00     11.97 o
   1   6  17       27.51       25.70      2.11 o
   2   6  17        7.76        9.14      1.85 o
  -1   7  17       10.83        5.78      1.85 o
   0   7  17        9.42        6.96      1.72 o
   1   7  17        2.01        2.84      2.03 o
  -4   0  18       26.89       32.88      5.28 o
  -2   0  18       63.14       53.76      3.02 o
   0   0  18      547.79      558.74     13.39 o
   2   0  18      282.52      280.16      8.15 o
  -4   1  18        1.66        7.14      1.47 o
  -3   1  18       37.78       23.00      1.85 o
  -2   1  18       80.37       70.13      1.97 o
  -1   1  18       23.87       22.50      1.23 o
   0   1  18        0.07       -0.44      0.44 o
   1   1  18       68.10       67.93      2.09 o
   2   1  18       63.76       63.71      2.05 o
   3   1  18       25.44       28.91      1.93 o
  -4   2  18        1.75        3.47      1.37 o
  -3   2  18        4.29        3.46      1.24 o
  -2   2  18      218.16      210.20      3.61 o
  -1   2  18      194.92      194.34      3.59 o
   0   2  18       44.17       38.01      1.73 o
   1   2  18       13.96       13.81      1.14 o
   2   2  18       14.27       13.55      1.15 o
   3   2  18       92.27      104.37      3.64 o
  -4   3  18        6.94        5.76      1.28 o
  -3   3  18        5.94        7.26      1.47 o
  -2   3  18      184.43      193.08      5.87 o
  -1   3  18      491.99      486.95      7.48 o
   0   3  18       17.23       14.56      1.47 o
   1   3  18       78.37       78.38      2.37 o
   2   3  18        6.64        9.50      1.04 o
   3   3  18       18.41       18.77      1.85 o
  -3   4  18        1.14        3.15      1.01 o
  -2   4  18      108.53      109.03      2.75 o
  -1   4  18       37.92       32.61      2.39 o
   0   4  18        3.04        1.89      0.94 o
   1   4  18        0.00        0.36      0.57 o
   2   4  18       16.40       18.15      1.71 o
   3   4  18        3.87        6.67      1.83 o
  -3   5  18       21.09       20.47      2.88 o
  -2   5  18        2.36        3.81      0.89 o
  -1   5  18      108.40      104.89      4.73 o
   0   5  18       13.00       11.35      1.85 o
   1   5  18       13.40       14.93      1.40 o
   2   5  18       20.18       21.34      2.26 o
  -2   6  18        0.73        0.67      1.00 o
  -1   6  18       95.06       85.79      5.48 o
   0   6  18        1.25        2.84      1.27 o
   1   6  18        5.46        3.10      1.56 o
   2   6  18        0.81        2.99      1.56 o
  -1   7  18        2.83        2.03      1.44 o
   0   7  18        0.01        1.35      1.27 o
  -3   0  19       58.81       45.80      3.41 o
  -1   0  19      119.87      132.06      4.44 o
   1   0  19       93.83       93.40      3.24 o
   3   0  19        2.19        6.52      1.44 o
  -4   1  19        0.35       -0.31      1.08 o
  -3   1  19      163.94      175.86      5.01 o
  -2   1  19      564.17      542.38      6.80 o
  -1   1  19       22.51       18.60      1.80 o
   0   1  19      148.13      151.61      4.14 o
   1   1  19      318.67      318.24      5.19 o
   2   1  19       11.26       13.93      1.07 o
   3   1  19        0.46       -0.30      0.65 o
  -4   2  19       27.62       26.74      2.56 o
  -3   2  19       16.53       22.12      2.25 o
  -2   2  19        3.31        4.25      0.89 o
  -1   2  19      107.08      110.73      4.71 o
   0   2  19      121.63      129.16      3.59 o
   1   2  19       10.31       11.04      1.26 o
   2   2  19        0.79        1.15      0.66 o
   3   2  19       19.57       15.32      1.71 o
  -3   3  19       13.12       16.50      1.91 o
  -2   3  19        0.36        0.58      0.68 o
  -1   3  19      219.83      205.52     12.26 o
   0   3  19      294.49      288.83      6.01 o
   1   3  19       31.90       35.37      2.13 o
   2   3  19       17.47       20.09      1.67 o
   3   3  19        0.28        2.12      1.08 o
  -3   4  19        4.45        5.78      1.16 o
  -2   4  19        6.84        6.32      1.00 o
  -1   4  19        3.64        3.70      1.42 o
   0   4  19      283.11      289.37      6.08 o
   1   4  19        7.09        8.02      1.07 o
   2   4  19        0.33        0.95      0.88 o
   3   4  19       61.95       65.20      7.91 o
  -3   5  19       92.01      111.29      3.68 o
  -2   5  19        7.30        9.43      1.23 o
  -1   5  19      163.18      169.04      6.03 o
   0   5  19      106.64      112.40      7.71 o
   1   5  19       30.42       34.39      3.40 o
   2   5  19        1.55        1.74      0.88 o
  -2   6  19        3.51        2.64      1.44 o
  -1   6  19       20.22       21.87      2.72 o
   0   6  19        0.02        1.10      0.97 o
   1   6  19       10.06       12.61      1.64 o
  -4   0  20       97.21      114.87      8.12 o
  -2   0  20      825.04      797.76     12.97 o
   0   0  20      114.28      115.68      5.68 o
   2   0  20      145.59      144.22      4.27 o
  -3   1  20       87.53       90.08      3.70 o
  -2   1  20      112.37      109.39      2.60 o
  -1   1  20       22.76       20.86      2.99 o
   0   1  20        4.36        4.96      1.27 o
   1   1  20      240.35      245.70      4.53 o
   2   1  20       13.10       14.05      1.21 o
   3   1  20        4.17        3.25      1.17 o
  -3   2  20       43.46       34.68      2.68 o
  -2   2  20       16.70       19.65      1.80 o
  -1   2  20      205.07      212.24      5.54 o
   0   2  20        5.54        6.69      1.19 o
   1   2  20       64.99       69.99      6.44 o
   2   2  20        0.01        0.87      0.74 o
   3   2  20       56.12       69.38      7.65 o
  -3   3  20        8.23        9.09      1.71 o
  -2   3  20      107.32       97.76      3.28 o
  -1   3  20       20.53       17.48      1.71 o
   0   3  20       60.14       58.32      2.58 o
   1   3  20       11.64       10.73      1.31 o
   2   3  20       54.96       56.70      2.86 o
   3   3  20       18.36       17.17      1.91 o
  -3   4  20       62.73       67.56      3.05 o
  -2   4  20       54.85       52.15      2.82 o
  -1   4  20      207.47      186.90      6.29 o
   0   4  20      220.34      233.61      6.08 o
   1   4  20       15.33       12.92      1.61 o
   2   4  20       51.76       52.73      4.30 o
  -2   5  20       40.92       47.48      3.80 o
  -1   5  20       21.94       24.10      2.72 o
   0   5  20       24.60       21.64      2.43 o
   1   5  20       22.79       24.01      2.41 o
   2   5  20       12.17       13.58      3.86 o
  -1   6  20       13.90       19.74      2.58 o
   0   6  20       25.59       29.82      3.00 o
   1   6  20        0.15        0.28      0.84 o
  -3   0  21        2.94        3.57      1.42 o
  -1   0  21       35.14       34.95      4.06 o
   1   0  21       89.71       87.89      3.24 o
   3   0  21       38.50       38.65      3.29 o
  -3   1  21        1.41        1.37      1.04 o
  -2   1  21       94.79      105.19      2.63 o
  -1   1  21       11.92       10.95      1.91 o
   0   1  21       54.03       61.15      4.06 o
   1   1  21       88.01       85.60      3.44 o
   2   1  21       33.89       41.28      2.63 o
   3   1  21        0.00        0.27      0.94 o
  -3   2  21       13.64       14.75      2.04 o
  -2   2  21       17.07       18.19      1.51 o
  -1   2  21      583.18      582.31      9.82 o
   0   2  21      103.90      110.22      4.31 o
   1   2  21        0.51        0.22      1.05 o
   2   2  21       36.47       32.54      2.41 o
   3   2  21        0.79        2.59      1.08 o
  -3   3  21        1.21        1.56      1.52 o
  -2   3  21       72.85       79.50      3.25 o
  -1   3  21       78.93       81.44      3.10 o
   0   3  21       58.04       51.83      2.56 o
   1   3  21      149.18      148.37      4.56 o
   2   3  21       69.13       66.23      3.10 o
  -2   4  21        0.79        0.61      1.15 o
  -1   4  21       26.92       28.36      3.00 o
   0   4  21      166.54      168.33      4.68 o
   1   4  21        1.71        5.61      1.56 o
   2   4  21        6.30       11.44      1.55 o
  -2   5  21       24.61       25.52      3.00 o
  -1   5  21        5.79        9.95      2.01 o
   0   5  21      124.78      125.76      5.02 o
   1   5  21       50.12       48.52      3.58 o
  -1   6  21        9.84       12.46      2.30 o
   0   6  21        3.59        3.65      1.44 o
  -2   0  22       43.41       38.92      2.68 o
   0   0  22      155.72      156.27      7.31 o
   2   0  22        0.02       -0.61      1.01 o
  -3   1  22        0.18        0.47      1.08 o
  -2   1  22        1.84        1.44      0.71 o
  -1   1  22       99.53      101.75      3.35 o
   0   1  22       34.44       32.02      2.58 o
   1   1  22       69.87       66.47      2.87 o
   2   1  22        3.29        3.87      1.12 o
  -3   2  22       13.41       14.38      1.85 o
  -2   2  22        8.71        6.74      1.07 o
  -1   2  22        0.06        1.69      0.94 o
   0   2  22        1.21        1.33      0.97 o
   1   2  22        3.68        2.99      1.11 o
   2   2  22        2.83        1.97      1.23 o
  -3   3  22       17.53       21.46      2.25 o
  -2   3  22       60.81       65.82      4.10 o
  -1   3  22      150.84      165.04      6.26 o
   0   3  22        0.51        1.16      0.97 o
   1   3  22        5.24        5.06      1.56 o
   2   3  22        2.91        2.67      1.00 o
  -2   4  22       11.28       10.40      4.87 o
  -1   4  22        3.74        5.68      1.56 o
   0   4  22       72.72       83.67      3.35 o
   1   4  22        5.61        4.92      1.62 o
   2   4  22        1.31        0.81      1.27 o
  -1   5  22       14.16       15.53      3.45 o
   0   5  22       42.88       37.32      4.26 o
   1   5  22        5.73        5.31      1.83 o
  -3   0  23       28.28       29.72      2.92 o
  -1   0  23      161.47      152.21      7.31 o
   1   0  23       64.73       77.93      4.10 o
  -3   1  23        1.75        0.87      1.08 o
  -2   1  23       24.70       17.61      1.61 o
  -1   1  23       22.29       21.91      1.94 o
   0   1  23       64.58       74.11      6.29 o
   1   1  23        4.42        3.56      1.08 o
   2   1  23        1.00        1.42      1.00 o
  -3   2  23       11.34       11.59      1.76 o
  -2   2  23        0.01        0.64      1.00 o
  -1   2  23        6.99        7.47      1.57 o
   0   2  23       71.69       77.43      4.87 o
   1   2  23        2.50        1.28      1.01 o
   2   2  23       11.42       11.66      2.04 o
  -2   3  23        4.39        4.43      1.56 o
  -1   3  23      135.23      140.49      4.89 o
   0   3  23       57.47       59.76      7.31 o
   1   3  23        2.56        2.44      1.83 o
   2   3  23       23.55       19.09      3.04 o
  -2   4  23       15.39       17.79      3.04 o
  -1   4  23      146.53      133.94      8.12 o
   0   4  23        0.06       -0.51      0.88 o
   1   4  23       14.26       18.24      2.43 o
  -1   5  23        0.13        1.62      1.83 o
   0   5  23       73.32       77.07      4.15 o
  -2   0  24        1.66        0.10      1.22 o
   0   0  24      112.45      106.75      6.09 o
   2   0  24        4.62        4.87      1.44 o
  -2   1  24      115.45      124.50      5.83 o
  -1   1  24      121.52      115.03      4.44 o
   0   1  24        4.34        2.84      1.22 o
   1   1  24        5.77        5.28      1.44 o
   2   1  24       62.58       66.08      3.43 o
  -2   2  24        0.95        1.13      1.27 o
  -1   2  24        1.86        3.65      1.15 o
   0   2  24       91.87       97.42      4.31 o
   1   2  24       17.49       16.42      2.84 o
   2   2  24        0.44       -0.14      1.00 o
  -2   3  24       27.77       33.64      3.29 o
  -1   3  24        5.85        8.60      1.85 o
   0   3  24      140.86      162.39      5.74 o
   1   3  24       53.86       46.80      3.73 o
  -1   4  24        1.31        1.83      1.44 o
   0   4  24        0.71        1.83      1.15 o
   1   4  24      151.43      146.85      5.72 o
  -1   0  25      200.52      197.26      8.93 o
   1   0  25       36.10       35.31      4.46 o
  -2   1  25       44.18       46.81      3.00 o
  -1   1  25       61.05       60.89      3.44 o
   0   1  25        8.12        9.86      2.03 o
   1   1  25        1.10        0.81      1.15 o
  -2   2  25       15.85       14.02      2.44 o
  -1   2  25        2.19        3.38      1.27 o
   0   2  25      107.97      113.44      6.70 o
   1   2  25        5.55        3.86      1.44 o
  -1   3  25       47.26       45.39      6.49 o
   0   3  25       47.12       46.20      3.58 o
   1   3  25       19.01       20.05      2.54 o
  -2   0  26       18.46       18.27      3.25 o
   0   0  26       77.87       77.12      5.68 o
  -1   1  26       48.60       48.89      3.58 o
   0   1  26        0.04        1.42      1.15 o
   1   1  26       52.32       50.67      3.87 o
  -1   2  26       17.55       17.49      4.06 o
   0   2  26      129.00      137.80      5.45 o
  -1   0  27       19.24       15.83      2.84 o
   0   1  27       35.89       28.01      4.26 o
 
